# Supplementary material for: Exploring the Sensory Typicity of Timorasso Wines: Physicochemical and Sensory Characteristics of Seven Consecutive Vintages
Source: Foods. 2025 Feb 11;14(4):591. doi: 10.3390/foods14040591 (PMC11854514; doi:10.3390/foods14040591)
Supplement: Supplementary file 1 [file foods-14-00591-s001.zip]

Archive with 1 entries (1 files):
- foods-3425125-supplementary.pdf
